# Supplementary material for: Detection and Prediction of Macrophage Activation Syndrome in Still’s Disease
Source: J Clin Med. 2021 Dec 31;11(1):206. doi: 10.3390/jcm11010206 (PMC8745834; doi:10.3390/jcm11010206)
Supplement: Supplementary file 1 [file jcm-11-00206-s001.zip]

Archive with 1 entries (1 files):
- jcm-1512057-supplementary.pdf
